# Supplementary material for: Evidence-Based Recommendations for Herd Health Management of Porcine Post-Weaning Diarrhea
Source: Animals (Basel). 2022 Jul 6;12(14):1737. doi: 10.3390/ani12141737 (PMC9311872; doi:10.3390/ani12141737)
Supplement: Supplementary file 1 [file animals-12-01737-s001.zip]

Archive with 1 entries (1 files):
- animals-1787600-SI.pdf
